# Supplementary material for: Reference Genes for Expression Analyses by qRT-PCR in Phthorimaea operculella (Lepidoptera: Gelechiidae)
Source: Insects. 2022 Jan 28;13(2):140. doi: 10.3390/insects13020140 (PMC8879603; doi:10.3390/insects13020140)
Supplement: Supplementary file 1 [file insects-13-00140-s001.zip]

Archive with 1 entries (1 files):
- insects-1525072-supplementary.pdf
